# Supplementary material for: Author Correction: Genome-wide association study of serum liver enzymes implicates diverse metabolic and liver pathology
Source: Nat Commun. 2023 Jun 8;14:3356. doi: 10.1038/s41467-023-38659-3 (PMC10250317; doi:10.1038/s41467-023-38659-3)
Supplement: Supplementary file 5 — Incorrect Supplementary Data 20 [file 41467_2023_38659_MOESM5_ESM.xlsx]

## Sheet: Sheet1
Supplementary Data 20: Effects of alanine aminotransferase-increasing alleles on hepatic steatosis based on Genetics of Obesity-related Liver Disease data
CHR:POS	Variant	EA	OA	EAF	Beta	P	Proxy	R2	Gene annotation
1:16505320	rs1497406	G	A	0.57	-0.0011	9.52e-01		1	EPHA2, ARHGEF19 (inter)
1:219668252	rs1538742	A	C	0.58	-0.032	8.35e-02		1	LOC102723886 (i)
1:220970028	rs2642438	G	A	0.71	-0.062	2.52e-03		1	MARC1 (e)
1:247602968	rs4925546	A	G	0.39	0.019	2.96e-01		1	NLRP3 (i)
1:89146852	rs1002436	G	A	0.59	0.029	1.01e-01		1	PKN2-AS1 (i)
1:93858289	rs1365298	A	G	0.19	0.014	5.22e-01		1	DR1, FNBP1L (inter)
10:101912064	rs2862954	T	C	0.52	-0.056	1.29e-03		1	ERLIN1 (e)
10:113949664	rs10787429	T	C	0.28	-0.055	6.29e-03		1	GPAM, TECTB (inter)
10:45938746	rs1051713	C	T	0.84	0.022	3.41e-01		1	ALOX5 (i)
10:70985267	rs2394529	C	G	0.67	0.033	8.56e-02		1	LOC101928994 (i)
10:79660125	rs10430531	C	T	0.25	0.03	1.69e-01		1	DLG5 (i)
10:89807366	rs10887777	C	T	0.25	0.022	3.04e-01		1	PTEN, RNLS (inter)
11:22271870	rs7481951	T	A	0.61	-0.016	3.84e-01		1	ANO5 (e)
11:5701074	rs11601507	A	C	0.075	-0.018	6.27e-01		1	TRIM5 (e)
11:62200176	rs17145884	C	T	0.81	-0.0052	8.16e-01		1	AHNAK (d)
11:77940075	rs2450128	G	A	0.77	-0.0024	9.22e-01		1	GAB2 (i)
12:21057281	rs7953767	T	C	0.17	0.0031	8.96e-01		1	SLCO1B3 (i)
12:25408464	rs12320328	A	G	0.94	-0.08	8.44e-02		1	KRAS, LMNTD1 (inter)
12:26474867	rs10842708	G	A	0.25	-0.037	6.59e-02		1	SSPN, ITPR2 (inter)
12:51221127	rs864899	G	A	0.59	0.036	4.45e-02		1	ATF1, TMPRSS12 (inter)
12:53295081	rs4531558	G	T	0.49	0.0086	6.28e-01		1	KRT8 (i)
13:28439389	rs1970619	T	C	0.37	-0.0034	8.55e-01		1	PLUT (i)
14:20938251	rs1760940	C	A	0.31	-0.0088	7.15e-01		1	PNP (i)
14:51201711	rs10148309	C	T	0.85	-0.03	2.39e-01		1	NIN (i)
15:58723479	rs1077834	T	C	0.78	0.033	1.40e-01		1	LIPC (u)
15:60883281	rs339969	A	C	0.63	-0.015	4.32e-01		1	RORA-AS1 (i)
15:72575214	rs8027647	T	A	0.75	0.023	2.65e-01		1	PARP6, CELF6 (inter)
15:73985223	rs2127015	C	T	0.56	-0.0032	8.60e-01		1	CD276 (i)
15:90346227	rs7168849	A	G	0.88	-0.031	3.80e-01		1	ANPEP (i)
16:72154509	rs4788460	T	C	0.28	-0.02	3.08e-01		1	PMFBP1 (i)
16:83980529	rs4782568	C	G	0.56	-0.039	5.19e-02		1	MLYCD, OSGIN1 (inter)
17:68464817	rs717118	T	A	0.48	-0.02	2.54e-01		1	KCNJ2, CASC17 (inter)
17:70106428	rs1477066	C	T	0.66	0.025	1.81e-01		1	SOX9-AS1 (i)
17:73767437	rs4485425	G	A	0.71	-0.0038	8.50e-01		1	GALK1, H3F3B (inter)
18:60845884	rs12454712	T	C	0.64	-0.022	4.07e-01		1	BCL2 (i)
19:10332988	rs10409243	C	T	0.4	-0.031	1.17e-01		1	S1PR2 (UTR)
19:36038390	rs7599	A	G	0.37	-0.0002	9.91e-01		1	TMEM147 (UTR)
19:3750622	rs1046271	A	C	0.48	-0.0066	7.04e-01		1	TJP3 (e)
19:41333284	rs11878604	T	C	0.94	0.022	6.12e-01		1	CYP2T1P, CYP2A6 (inter)
2:102747313	rs1024794	G	A	0.38	-0.0093	6.07e-01		1	IL1R1 (i)
2:113714976	rs12617864	G	T	0.24	-0.012	5.66e-01		1	IL37, IL36G (inter)
2:114757209	rs17046767	G	C	0.91	-0.032	3.15e-01		1	LINC01191 (i)
2:165557318	rs6712203	C	T	0.61	-0.0086	6.36e-01		1	COBLL1 (i)
2:202060820	rs3731714	C	T	0.67	0.015	4.20e-01		1	CASP10 (i)
2:211540507	rs1047891	A	C	0.31	0.0076	7.03e-01		1	CPS1 (e)
2:233520254	rs13395911	T	A	0.61	0.0056	7.61e-01		1	EFHD1 (i)
2:44066247	rs11887534	C	G	0.069	-0.03	4.74e-01		1	ABCG8 (e)
2:88424066	rs2241883	T	C	0.67	0.013	4.79e-01		1	FABP1 (e)
20:14672177	rs6034011	C	T	0.31	-0.0022	9.06e-01		1	MACROD2 (i)
21:30608885	rs2832277	G	A	0.88	-0.046	8.26e-02		1	LINC00189 (i)
22:36545137	rs132642	T	A	0.83	0.0066	7.77e-01		1	APOL3 (UTR)
22:42226395	rs5758487	C	T	0.49	-0.02	2.57e-01		1	CCDC134, SREBF2 (inter)
22:44324727	rs738409	G	C	0.23	-0.26	4.30e-34		1	PNPLA3 (e)
3:12396588	rs4135247	G	A	0.43	0.0001	9.97e-01		1	PPARG (i)
3:124927205	rs6762589	A	G	0.42	0.02	2.63e-01		1	SLC12A8 (i)
3:135926622	rs645040	T	G	0.76	-0.01	6.21e-01		1	MSL2, PCCB (inter)
3:155562072	rs6441017	C	T	0.73	0.021	2.87e-01		1	SLC33A1 (i)
3:156798775	rs900400	C	T	0.37	-0.0047	7.98e-01		1	LINC02029, LINC00880 (inter)
3:160173600	rs17236494	C	A	0.26	-0.012	5.58e-01		1	TRIM59, KPNA4 (inter)
3:37083740	rs9876116	A	G	0.54	-0.019	2.84e-01		1	MLH1 (i)
4:103710930	rs223454	G	A	0.51	-0.058	6.03e-04		1	LOC102723704 (i)
4:146821410	rs4835265	A	C	0.16	0.029	2.21e-01		1	ZNF827 (i)
4:17880416	rs7700107	C	A	0.14	-0.081	1.77e-03		1	LCORL (i)
4:77416627	rs12500824	A	G	0.35	0.0012	9.50e-01		1	SHROOM3 (i)
4:88213808	rs6834314	A	G	0.72	-0.0013	9.47e-01		1	KLHL8, MIR5705 (inter)
5:106878792	rs6879279	G	C	0.84	0.034	1.92e-01		1	EFNA5 (i)
5:156753284	rs2289850	T	C	0.95	-0.0029	9.44e-01		1	CYFIP2 (i)
5:31021358	rs10075805	A	G	0.74	0.004	8.48e-01		1	LOC105374704, CDH6 (inter)
5:52193125	rs4074793	G	A	0.073	0.055	1.19e-01		1	ITGA1 (i)
5:53276301	rs1664781	A	G	0.67	-0.027	1.56e-01		1	ARL15 (i)
6:116325142	rs3756772	T	C	0.41	0.031	8.10e-02		1	FRK (e)
6:139843583	rs636202	T	C	0.48	-0.0068	7.02e-01		1	LINC01625, LOC100132735 (inter)
6:153043035	rs17710008	A	G	0.15	0.024	3.88e-01		1	MYCT1 (e)
6:29555778	rs2235698	G	A	0.25	-0.02	3.72e-01		1	OR2H2 (e)
6:53903152	rs9637973	G	A	0.32	-0.0012	9.51e-01		1	MLIP (i)
7:134884187	rs292585	T	C	0.72	0.0027	8.87e-01		1	WDR91 (i)
7:28192375	rs12154248	T	C	0.097	-0.009	7.61e-01		1	JAZF1 (i)
7:87074964	rs1468615	T	C	0.87	0.0056	8.39e-01		1	ABCB4 (i)
7:92408370	rs445	T	C	0.097	-0.025	4.43e-01		1	CDK6 (i)
8:126482077	rs2954021	A	G	0.48	-0.044	1.11e-02		1	TRIB1, LINC00861 (inter)
8:144643169	rs1545536	T	C	0.23	0.023	3.60e-01		1	GSDMD (i)
8:6577140	rs2911980	T	G	0.65	-0.078	3.05e-05		1	AGPAT5 (i)
8:72419498	rs10096191	G	T	0.084	-0.018	6.04e-01		1	EYA1, MSC (inter)
8:9185146	rs2126259	T	C	0.086	0.25	6.30e-16		1	LOC157273 (i)
9:117146043	rs7041363	C	G	0.54	-0.0019	9.12e-01		1	AKNA (i)
9:132566666	rs7029757	G	A	0.9	-0.055	9.35e-02		1	TOR1B (i)
9:136137065	rs687621	G	A	0.33	-0.0081	6.71e-01		1	ABO (i)
9:6665010	rs1658972	C	T	0.87	-0.0011	9.65e-01		1	GLDC, KDM4C (inter)
9:98212608	rs2282043	C	T	0.9	0.025	4.29e-01		1	PTCH1 (i)
1:109822143	rs1277930	A (A)	G (G)	0.76	0.014	5.02e-01	rs599839	1	PSRC1 (d)
1:150479901	rs1815544	C (G)	T (A)	0.62	0.038	3.35e-02	rs11205385	1	TARS2 (UTR)
1:155106697	rs12904	G (G)	A (A)	0.43	-0.0041	8.20e-01	rs9297	1	EFNA1 (UTR)
1:2175553	rs142451335	T (A)	C (T)	0.07	0.0082	8.25e-01	rs11582968	1	SKI (i)
1:27026987	rs4579782	G (G)	C (A)	0.1	0.082	7.47e-03	rs12726081	1	ARID1A (i)
1:66141502	rs1938500	T (T)	G (C)	0.2	-0.0095	6.65e-01	rs11208707	0.98	LEPR, PDE4B (inter)
10:74780918	rs79188145	A (A)	G (G)	0.94	0.0048	9.00e-01	rs8380	1	P4HA1 (i)
10:98466282	rs61856806	A (T)	T (C)	0.19	-0.015	5.43e-01	rs17112076	1	PIK3AP1 (i)
11:16249510	rs10832570	A (C)	G (A)	0.6	-0.014	4.22e-01	rs2351958	1	SOX6 (i)
11:47933664	rs117333334	A (A)	G (G)	0.058	-0.037	3.37e-01	rs11604562	1	NUP160, PTPRJ (inter)
11:65176370	rs12799896	C (C)	T (T)	0.83	-0.015	5.42e-01	rs3741389	0.98	FRMD8 (i)
11:72497462	rs481206	T (C)	C (T)	0.35	0.025	1.83e-01	rs663015	0.99	STARD10 (i)
11:93870338	rs7117339	C (T)	T (G)	0.88	-0.019	4.83e-01	rs11607757	1	PANX1 (i)
12:10584254	rs78326895	C (G)	T (A)	0.13	0.027	3.22e-01	rs2734442	0.93	KLRC2 (i)
12:11791685	rs12824533	G (T)	A (C)	0.41	-0.035	9.17e-02	rs7959807	0.97	LINC01252, ETV6 (inter)
12:122615964	rs11061602	T (G)	G (A)	0.5	0.051	3.97e-03	rs7955575	1	MLXIP (i)
12:123893910	rs28642812	C (C)	T (T)	0.67	-0.019	3.23e-01	rs11057276	0.84	KMT5A (d)
12:57033353	rs2950388	C (C)	T (T)	0.68	-0.027	1.63e-01	rs1465081	1	ATP5B (i)
13:111019462	rs4773169	A (T)	C (C)	0.6	-0.049	5.91e-03	rs9555694	1	COL4A2 (i)
14:24871926	rs11621792	T (T)	C (C)	0.49	0.036	9.11e-02	rs6573778	0.89	NYNRIN (i)
14:35184323	rs10141892	C (T)	T (C)	0.54	-0.0035	8.43e-01	rs10132688	0.85	CFL2 (u)
14:77517786	rs75004998	G (G)	A (A)	0.67	-0.0046	8.09e-01	rs205810	0.99	LINC02288 (i)
14:94784618	rs61980636	T (G)	C (A)	0.21	0.0071	7.41e-01	rs4905179	0.97	SERPINA6 (i)
16:53806453	rs56094641	G (A)	A (T)	0.42	-0.026	1.58e-01	rs1558902	1	FTO (i)
16:58070964	rs12928392	T (A)	A (G)	0.77	0.017	4.24e-01	rs2304488	1	MMP15 (i)
16:80497341	rs28650012	G (T)	C (C)	0.28	-0.0092	6.37e-01	rs7189522	0.99	LOC102724084 (i)
17:17183974	rs117743490	C (G)	A (A)	0.049	-0.012	7.83e-01	rs12600589	0.96	COPS3 (UTR)
17:65854602	rs55931203	T (T)	C (C)	0.19	-0.0042	8.53e-01	rs12602912	0.98	BPTF (i)
17:79480686	rs11657440	C (C)	T (T)	0.42	-0.027	1.70e-01	rs7342974	0.96	ACTG1 (u)
18:56086820	rs9959832	C (T)	T (C)	0.22	0.002	9.26e-01	rs12373325	1	NEDD4L, MIR122 (inter)
19:18221964	rs273507	C (T)	A (C)	0.28	-0.032	1.37e-01	rs11666281	0.8	MAST3 (i)
19:19379549	rs58542926	T (C)	C (T)	0.07	-0.26	1.62e-11	rs10401969	0.95	TM6SF2 (e)
19:33889593	rs7256564	A (G)	G (A)	0.34	-0.051	7.76e-03	rs731839	0.89	PEPD (i)
19:7892087	rs12979658	G (A)	A (G)	0.27	-0.022	2.87e-01	rs12984133	0.93	CLEC4GP1, EVI5L (inter)
2:112689980	rs6755970	A (T)	G (C)	0.36	-0.035	5.41e-02	rs4468823	1	MERTK (i)
2:169834370	rs72623176	A (C)	G (T)	0.043	0.053	3.04e-01	rs16856327	0.91	ABCB11 (i)
2:179345183	rs71423566	T (T)	C (C)	0.29	-0.0001	9.96e-01	rs13026251	0.99	MIR548N (i)
2:227112754	rs2943654	T (T)	C (C)	0.61	-0.019	2.94e-01	rs2943652	1	LOC646736, MIR5702 (inter)
2:37090233	rs2110944	C (T)	T (C)	0.48	0.0059	7.38e-01	rs2252032	0.97	STRN (i)
20:33133184	rs6088521	C (A)	A (C)	0.43	0.0075	6.67e-01	rs6120663	0.82	DYNLRB1, MAP1LC3A (inter)
21:40555561	rs117143374	T (A)	C (G)	0.86	-0.014	6.06e-01	rs2249651	0.88	PSMG1 (u)
22:24266726	rs5751775	T (C)	C (T)	0.42	-0.0057	7.53e-01	rs5751777	0.99	MIF-AS1, GSTT2B (inter)
22:29108229	rs5752776	G (C)	A (T)	0.65	0.0042	8.23e-01	rs4822983	1	CHEK2 (i)
22:38599364	rs4821764	A (T)	G (C)	0.57	0.018	3.19e-01	rs2267373	1	MAFF (i)
3:142659361	rs6440123	A (G)	G (T)	0.66	-0.0029	8.85e-01	rs4683438	0.93	LOC100507389 (i)
3:170732599	rs7356034	A (T)	G (C)	0.29	0.0025	9.02e-01	rs1604038	0.99	SLC2A2 (i)
3:172259506	rs140822617	C (A)	A (G)	0.87	0.035	1.76e-01	rs6808715	1	TNFSF10, LINC02068 (inter)
3:50117520	rs2624817	A (T)	G (C)	0.26	-0.0029	9.00e-01	rs2240328	1	RBM6, RBM5 (inter)
4:100448824	rs10007975	C (C)	T (G)	0.73	-0.037	6.83e-02	rs7665143	1	C4orf17 (i)
5:55804552	rs40270	C (A)	A (G)	0.74	-0.024	2.36e-01	rs30000	0.86	LINC01948, C5orf67 (inter)
6:130346105	rs7740188	A (C)	G (T)	0.7	-0.0054	7.80e-01	rs9402211	0.99	L3MBTL3 (i)
6:28168941	rs55635926	G (C)	C (G)	0.1	-0.0095	7.52e-01	rs1150685	0.98	ZNF192P1, TOB2P1 (inter)
6:35283958	rs13197551	T (C)	C (T)	0.18	0.0034	8.79e-01	rs10807150	0.96	DEF6 (i)
6:36648364	rs3176334	T (T)	C (C)	0.65	-0.026	1.75e-01	rs733590	0.91	CDKN1A (i)
7:116417848	rs11770163	C (G)	G (A)	0.32	-0.0081	6.68e-01	rs1621	0.98	MET (i)
7:56090641	rs6973917	T (T)	A (C)	0.25	0.0025	9.00e-01	rs4947534	0.99	PSPH (i)
7:73001021	rs35173225	T (T)	C (A)	0.12	-0.034	2.19e-01	rs13232120	1	TBL2, MLXIPL (inter)
8:103662852	rs13275089	T (G)	C (A)	0.65	-0.01	5.91e-01	rs3191333	1	KLF10 (i)
8:10571491	rs4484649	C (A)	A (G)	0.41	-0.022	2.49e-01	rs4503064	0.89	C8orf74, SOX7 (inter)
8:145955007	rs2467663	T (A)	C (G)	0.67	-0.027	1.57e-01	rs2722469	0.86	ZNF251 (i)
8:21917222	rs73545546	C (T)	T (C)	0.15	0.0007	9.78e-01	rs6557781	0.92	DMTN (i)
CHR:POS, chromosome:position. EA, effect allele. OA, other allele. EAF, effect allele frequency. When liver enzyme-increasing variants were not themselves available, proxy variants were used. EA and OA of proxy variants are shown in parentheses. Gene tags: (e) exonic, (i) intronic, (u) upstream, (d) downstream, (inter) intergenic, (UTR) untranslated region.
