# Supplementary material for: Author Correction: Genome-wide association study of serum liver enzymes implicates diverse metabolic and liver pathology
Source: Nat Commun. 2023 Jun 8;14:3356. doi: 10.1038/s41467-023-38659-3 (PMC10250317; doi:10.1038/s41467-023-38659-3)
Supplement: Supplementary file 6 — Incorrect Supplementary Data 21 [file 41467_2023_38659_MOESM6_ESM.xlsx]

## Sheet: Sheet1
Supplementary Data 21: Effect of aspartate aminotransferase-increasing alleles on hepatic steatosis based on Genetics of Obesity-related Liver Disease data
CHR:POS	Variant	EA	OA	EAF	Beta	P	Proxy	R2	Gene annotation
1:110470764	rs333947	G	A	0.85	0.041	9.19e-02		1	CSF1 (i)
1:111737183	rs660173	C	T	0.3	-0.018	3.93e-01		1	DENND2D (i)
1:150742700	rs11204725	C	T	0.54	-0.0053	7.59e-01		1	CTSS, CTSK (inter)
1:161644387	rs1674757	T	A	0.69	0.027	1.62e-01		1	FCGR2B (i)
1:183802259	rs2491441	C	T	0.21	-0.0018	9.32e-01		1	RGL1 (i)
1:198634625	rs1052238	T	C	0.47	-0.01	5.94e-01		1	PTPRC (i)
1:201016296	rs3850625	G	A	0.87	0.036	1.91e-01		1	CACNA1S (e)
1:205044339	rs11240351	G	A	0.45	-0.022	2.01e-01		1	CNTN2 (UTR)
1:220974545	rs10863565	C	T	0.77	-0.034	1.26e-01		1	MARC1 (i)
1:247601357	rs12143966	G	A	0.63	0.024	1.71e-01		1	NLRP3 (i)
1:28572317	rs12129745	G	C	0.62	-0.026	1.55e-01		1	ATPIF1, SESN2 (inter)
1:89146852	rs1002436	G	A	0.59	0.029	1.01e-01		1	PKN2-AS1 (i)
1:94667970	rs1541098	T	C	0.76	0.0061	7.78e-01		1	ARHGAP29 (i)
10:100811850	rs7097660	G	C	0.75	0.012	5.45e-01		1	HPSE2 (i)
10:101912064	rs2862954	T	C	0.52	-0.056	1.29e-03		1	ERLIN1 (e)
10:113949664	rs10787429	T	C	0.28	-0.055	6.29e-03		1	GPAM, TECTB (inter)
10:70985267	rs2394529	C	G	0.67	0.033	8.56e-02		1	LOC101928994 (i)
10:96104665	rs3758526	G	T	0.11	-0.0008	9.78e-01		1	NOC3L (e)
11:116648917	rs964184	G	C	0.14	-0.0053	8.35e-01		1	ZPR1 (UTR)
11:16250183	rs1401454	C	T	0.6	-0.014	4.28e-01		1	SOX6 (i)
11:22271870	rs7481951	T	A	0.61	-0.016	3.84e-01		1	ANO5 (e)
11:3008404	rs12806061	G	A	0.67	-0.025	1.95e-01		1	NAP1L4 (i)
11:5701074	rs11601507	A	C	0.075	-0.018	6.27e-01		1	TRIM5 (e)
11:78127914	rs869202	A	G	0.82	-0.0098	6.77e-01		1	GAB2 (i)
11:95183936	rs12799680	T	C	0.92	-0.017	6.01e-01		1	LOC100129203, FAM76B (inter)
12:12515329	rs11054848	G	A	0.65	0.0044	8.34e-01		1	BORCS5 (i)
12:53285086	rs11170319	G	T	0.53	0.015	4.02e-01		1	KRT78, KRT8 (inter)
12:56384804	rs705699	G	A	0.58	-0.051	4.26e-03		1	RAB5B (i)
12:89541656	rs10858828	G	C	0.78	-0.01	6.32e-01		1	LINC02458, DUSP6 (inter)
13:114551993	rs6602909	C	T	0.35	0.02	3.26e-01		1	GAS6 (i)
13:22351137	rs500802	T	C	0.68	-0.04	3.48e-02		1	FGF9, LINC00424 (inter)
14:20938251	rs1760940	C	A	0.31	-0.0088	7.15e-01		1	PNP (i)
14:55238309	rs7155922	G	A	0.44	-0.0067	7.07e-01		1	SAMD4A (i)
14:73011885	rs2239222	A	G	0.62	0.0039	8.51e-01		1	RGS6 (i)
14:77509872	rs11159247	G	A	0.7	-0.0009	9.66e-01		1	LINC02288 (i)
15:51493967	rs11070841	A	G	0.21	-0.046	4.00e-02		1	MIR4713HG (i)
15:58723939	rs2070895	G	A	0.78	0.033	1.38e-01		1	LIPC (u)
15:60883281	rs339969	A	C	0.63	-0.015	4.32e-01		1	RORA-AS1 (i)
15:73982336	rs8041181	T	C	0.44	0.0076	6.67e-01		1	CD276 (i)
16:58770897	rs11643959	T	G	0.92	-0.061	6.09e-02		1	GOT2, APOOP5 (inter)
16:80498094	rs7189522	T	C	0.28	-0.0092	6.37e-01		1	LOC102724084 (i)
16:88697487	rs2291160	G	A	0.53	-0.013	4.81e-01		1	ZC3H18 (i)
17:44083948	rs8067056	T	C	0.62	-0.02	2.91e-01		1	MAPT (i)
17:64208285	rs1801690	G	C	0.075	0.0098	8.03e-01		1	APOH (e)
17:73393459	rs2053158	A	T	0.83	0.0075	7.48e-01		1	GRB2 (i)
17:78363847	rs3185057	G	A	0.91	-0.056	7.66e-02		1	RNF213 (e)
18:55128675	rs503581	G	A	0.87	0.014	6.46e-01		1	ONECUT2 (i)
18:60848639	rs4940576	C	T	0.76	-0.027	1.96e-01		1	BCL2 (i)
19:3750622	rs1046271	A	C	0.48	-0.0066	7.04e-01		1	TJP3 (e)
19:54759571	rs380731	T	C	0.26	0.019	4.18e-01		1	LILRB5 (i)
19:55824332	rs7246479	G	T	0.51	0.014	4.48e-01		1	TMEM150B (e)
2:101578489	rs6747874	A	G	0.22	0.011	6.05e-01		1	NPAS2 (i)
2:112785237	rs6541998	T	C	0.37	-0.034	5.91e-02		1	MERTK (i)
2:113841030	rs6734238	A	G	0.56	0.03	8.90e-02		1	IL1F10, IL1RN (inter)
2:188211443	rs10931283	T	C	0.63	0.024	1.93e-01		1	CALCRL (i)
2:233520254	rs13395911	T	A	0.61	0.0056	7.61e-01		1	EFHD1 (i)
20:38542569	rs17803745	C	T	0.66	-0.014	4.52e-01		1	LINC01734, LINC01370 (inter)
22:28729767	rs134489	A	T	0.74	-0.022	2.65e-01		1	TTC28 (i)
22:29777504	rs11704551	C	T	0.75	-0.0053	7.92e-01		1	AP1B1 (i)
22:36545137	rs132642	T	A	0.83	0.0066	7.77e-01		1	APOL3 (UTR)
22:44324727	rs738409	G	C	0.23	-0.26	4.30e-34		1	PNPLA3 (e)
22:51094926	rs9616810	T	C	0.23	0.014	5.48e-01		1	ARSA, SHANK3 (inter)
3:11395821	rs2594973	C	G	0.37	0.0016	9.29e-01		1	ATG7 (i)
3:12396588	rs4135247	G	A	0.43	0.0001	9.97e-01		1	PPARG (i)
3:160173600	rs17236494	C	A	0.26	-0.012	5.58e-01		1	TRIM59, KPNA4 (inter)
3:172267803	rs13074711	T	C	0.88	0.034	2.21e-01		1	TNFSF10, LINC02068 (inter)
3:58380465	rs11714574	A	T	0.56	-0.0099	5.75e-01		1	PXK (i)
4:100065509	rs1800759	T	G	0.39	-0.018	3.24e-01		1	LOC100507053 (i)
4:103190128	rs151401	G	A	0.21	0.02	3.54e-01		1	SLC39A8 (i)
4:146821410	rs4835265	A	C	0.16	0.029	2.21e-01		1	ZNF827 (i)
4:77416627	rs12500824	A	G	0.35	0.0012	9.50e-01		1	SHROOM3 (i)
4:88213808	rs6834314	A	G	0.72	-0.0013	9.47e-01		1	KLHL8, MIR5705 (inter)
5:131797547	rs6894249	A	G	0.61	-0.018	3.03e-01		1	C5orf56 (i)
5:140075474	rs17119056	T	C	0.077	0.1	4.60e-03		1	HARS2 (i)
5:149443994	rs216141	C	T	0.27	0.029	1.43e-01		1	CSF1R (i)
5:179290845	rs30386	G	T	0.5	0.01	5.88e-01		1	TBC1D9B (e)
5:31021358	rs10075805	A	G	0.74	0.004	8.48e-01		1	LOC105374704, CDH6 (inter)
5:39533318	rs2910953	A	T	0.25	-0.013	5.14e-01		1	LINC02104, LINC00603 (inter)
5:72351062	rs1200503	C	G	0.54	-0.004	8.16e-01		1	FCHO2 (i)
5:76734084	rs33204	C	T	0.53	0.0077	6.61e-01		1	WDR41 (e)
6:116317444	rs3798232	C	T	0.41	0.031	7.94e-02		1	FRK (i)
6:127435106	rs6916318	T	A	0.53	0.0025	8.87e-01		1	MIR588, RSPO3 (inter)
6:135418916	rs7776054	A	G	0.74	-0.024	2.45e-01		1	HBS1L, MYB (inter)
6:35280697	rs6938946	C	T	0.16	-0.011	6.52e-01		1	DEF6 (i)
6:43757896	rs998584	A	C	0.51	0.02	3.29e-01		1	VEGFA, LINC01512 (inter)
7:134882423	rs292580	A	T	0.72	0.0028	8.83e-01		1	WDR91 (i)
7:17911752	rs1917368	G	T	0.61	0.0046	7.98e-01		1	SNX13 (i)
7:7273440	rs1008897	G	A	0.39	-0.0066	7.13e-01		1	C1GALT1 (i)
7:87059699	rs31672	T	C	0.85	-0.03	2.31e-01		1	ABCB4 (i)
8:10594474	rs4841436	C	A	0.4	-0.0015	9.38e-01		1	LOC102723313 (i)
8:120187709	rs2468175	G	A	0.61	-0.026	1.49e-01		1	COLEC10, MAL2 (inter)
8:22873533	rs876435	G	A	0.41	0.015	4.07e-01		1	RHOBTB2 (i)
8:61525780	rs671275	A	G	0.23	-0.0076	7.34e-01		1	RAB2A (i)
8:72419498	rs10096191	G	T	0.084	-0.018	6.04e-01		1	EYA1, MSC (inter)
8:81802855	rs7840329	A	G	0.37	0.014	4.30e-01		1	ZNF704, PAG1 (inter)
8:8661681	rs12544992	G	C	0.45	0.0055	7.76e-01		1	MFHAS1 (i)
9:107665978	rs1800978	C	G	0.88	-0.022	4.31e-01		1	ABCA1 (UTR)
9:117144504	rs4979373	C	T	0.54	-0.0022	9.02e-01		1	AKNA (i)
1:113117213	rs12406530	A (A)	G (G)	0.78	0.01	6.62e-01	rs10857967	0.99	ST7L (i)
1:155106697	rs12904	G (G)	A (A)	0.43	-0.0041	8.20e-01	rs9297	1	EFNA1 (UTR)
1:16510894	rs36086195	T (G)	C (A)	0.57	-0.0011	9.52e-01	rs1497406	0.99	EPHA2, ARHGEF19 (inter)
1:196698463	rs6689009	A (T)	G (A)	0.81	-0.0004	9.85e-01	rs2019727	1	CFH (i)
1:59680246	rs6678642	T (A)	G (C)	0.67	-0.016	4.13e-01	rs7412276	1	HSD52, FGGY (inter)
1:66141502	rs1938500	T (T)	G (C)	0.2	-0.0095	6.65e-01	rs11208707	0.98	LEPR, PDE4B (inter)
10:17261762	rs12413013	G (G)	A (C)	0.7	-0.028	1.56e-01	rs3758411	0.91	VIM-AS1 (i)
10:79574078	rs11002301	A (A)	G (G)	0.35	0.0014	9.39e-01	rs2289311	1	DLG5 (i)
10:98460581	rs45587331	A (T)	G (C)	0.19	-0.015	5.43e-01	rs17112076	0.93	PIK3AP1 (i)
11:122519022	rs6589941	G (C)	T (T)	0.39	-0.017	3.33e-01	rs7941030	0.98	MIR100HG, UBASH3B (inter)
11:126225876	rs112771035	C (T)	G (G)	0.93	-0.021	6.05e-01	rs4937122	0.97	ST3GAL4 (UTR)
11:1780205	rs11555039	G (A)	A (G)	0.087	-0.055	1.05e-01	rs17571	0.99	CTSD (e)
11:47915299	rs34467936	A (T)	G (G)	0.61	0.006	7.36e-01	rs12361256	1	NUP160, PTPRJ (inter)
11:61697904	rs6591673	G (C)	A (G)	0.68	0.019	3.10e-01	rs7928792	0.98	RAB3IL1, BEST1 (inter)
11:89224453	rs2289125	C (T)	A (G)	0.77	-0.022	3.41e-01	rs2289123	0.95	NOX4 (UTR)
11:93864393	rs56175344	C (T)	G (G)	0.88	-0.019	4.83e-01	rs11607757	1	PANX1 (i)
12:10574001	rs17513937	T (C)	C (T)	0.31	0.0009	9.63e-01	rs11053802	1	KLRC3 (u)
12:111724699	rs4766568	T (C)	C (A)	0.72	-0.022	3.58e-01	rs3809278	0.98	CUX2 (i)
12:121316252	rs656933	A (C)	G (G)	0.58	-0.0084	6.43e-01	rs532703	1	SPPL3 (i)
12:20579392	rs7488780	G (A)	C (C)	0.83	0.002	9.51e-01	rs11045237	0.97	PDE3A (i)
12:3340657	rs7976853	T (A)	C (G)	0.094	0.053	1.35e-01	rs3782809	1	TSPAN9 (i)
12:57839173	rs61352607	T (T)	G (C)	0.27	0.036	1.00e-01	rs3741414	1	INHBC (i)
12:6493351	rs10849448	A (C)	G (A)	0.27	0.022	3.07e-01	rs2364480	0.87	LTBR (UTR)
12:71113087	rs2137537	T (T)	C (C)	0.47	0.021	2.96e-01	rs6581957	0.87	PTPRR (i)
13:111300000	rs421491	T (C)	C (G)	0.94	0.015	7.17e-01	rs450847	1	CARS2 (i)
13:27784873	rs9512579	A (C)	T (T)	0.094	-0.031	3.33e-01	rs7983149	0.97	USP12-AS2, LINC00412 (inter)
13:74124676	rs12876036	G (G)	A (A)	0.56	0.025	1.66e-01	rs1034048	0.99	KLF5, LINC00392 (inter)
14:103860206	rs12889639	A (G)	G (A)	0.65	0.0088	6.34e-01	rs6575984	1	MARK3 (i)
14:35184323	rs10141892	C (T)	T (C)	0.54	-0.0035	8.43e-01	rs10132688	0.85	CFL2 (u)
14:94465209	rs10145626	A (T)	G (C)	0.058	0.0056	8.87e-01	rs10149388	1	C14orf48 (i)
15:49836867	rs12593917	T (T)	G (C)	0.37	-0.013	4.72e-01	rs12050614	0.99	FAM227B (i)
15:72504059	rs8023703	A (G)	G (T)	0.85	0.022	4.06e-01	rs2912231	0.98	PKM (i)
15:85170174	rs61394864	C (A)	T (G)	0.55	-0.012	5.11e-01	rs698620	1	ZSCAN2, SCAND2P (inter)
16:11279913	rs193759	A (A)	G (G)	0.67	0.016	3.87e-01	rs41370	0.94	CLEC16A, SOCS1 (inter)
16:54415527	rs74367983	A (G)	G (A)	0.034	0.02	7.14e-01	rs2388636	1	LINC02140, LOC101927480 (inter)
16:56993886	rs821840	A (C)	G (A)	0.68	0.0055	7.71e-01	rs3764261	1	HERPUD1, CETP (inter)
16:72105965	rs217184	T (C)	C (T)	0.81	-0.0093	6.84e-01	rs217181	1	HPR (i)
16:86097478	rs56360131	T (C)	C (T)	0.21	-0.016	4.87e-01	rs16940378	0.97	IRF8, LINC01082 (inter)
17:41210396	rs8176279	C (G)	A (T)	0.35	-0.0005	9.79e-01	rs799916	1	BRCA1 (i)
17:46143042	rs7209484	C (A)	T (G)	0.24	0.0003	9.88e-01	rs8438	0.96	NFE2L1, CBX1 (inter)
17:68375946	rs4485410	T (T)	C (C)	0.78	-0.029	1.74e-01	rs11658102	0.95	KCNJ2, CASC17 (inter)
18:56130293	rs7243073	A (T)	C (A)	0.25	-0.0018	9.30e-01	rs7226817	1	MIR122, ALPK2 (inter)
19:15975096	rs11086005	G (C)	T (A)	0.65	-0.0018	9.25e-01	rs12610967	0.85	LINC01835 (i)
19:19379549	rs58542926	T (C)	C (T)	0.07	-0.26	1.62e-11	rs10401969	0.95	TM6SF2 (e)
19:33911705	rs57457691	T (T)	C (G)	0.38	-0.056	1.87e-03	rs8182584	1	PEPD (i)
19:47221557	rs313839	G (C)	C (T)	0.16	0.0021	9.30e-01	rs425105	0.98	PRKD2, STRN4 (inter)
19:7831628	rs2277998	G (A)	A (G)	0.71	-0.0093	7.57e-01	rs868875	0.95	CLEC4M (e)
2:136596867	rs6742283	G (A)	A (G)	0.79	-0.02	4.17e-01	rs2236783	1	MCM6 (d)
2:160668543	rs1549578	A (C)	G (T)	0.6	-0.009	6.17e-01	rs7575950	0.98	LY75, LY75-CD302 (i)
2:169710607	rs11678685	A (G)	G (A)	0.35	0.0014	9.40e-01	rs3931	0.97	NOSTRIN (i)
2:179345183	rs71423566	T (T)	C (C)	0.29	-0.0001	9.96e-01	rs13026251	0.99	MIR548N (i)
2:227112754	rs2943654	T (T)	C (C)	0.61	-0.019	2.94e-01	rs2943652	1	LOC646736, MIR5702 (inter)
2:27734972	rs6547692	G (A)	A (G)	0.47	-0.033	6.77e-02	rs1260333	0.95	GCKR (i)
2:48274592	rs72816437	T (C)	A (G)	0.38	0.022	2.38e-01	rs6712131	0.99	FBXO11, FOXN2 (inter)
2:71562503	rs17743415	C (A)	T (T)	0.43	-0.0031	8.59e-01	rs6546692	0.99	ZNF638 (i)
20:33549946	rs11698868	T (A)	C (G)	0.2	0.013	5.52e-01	rs13041792	1	MYH7B (i)
20:3906078	rs241597	G (A)	A (G)	0.13	-0.0023	9.30e-01	rs6084537	0.92	PANK2 (UTR)
21:30721382	rs412662	C (A)	T (G)	0.45	0.0026	8.82e-01	rs1153287	1	BACH1, BACH1-IT2 (inter)
3:132197995	rs62292950	T (T)	G (C)	0.86	-0.0062	8.05e-01	rs16839317	0.99	DNAJC13 (i)
3:170073339	rs12489967	C (G)	A (C)	0.83	-0.028	2.18e-01	rs10755126	0.94	PRKCI, SKIL (inter)
3:33098055	rs11706136	A (A)	G (G)	0.7	0.013	5.08e-01	rs6762132	0.92	GLB1 (i)
3:46171823	rs75182702	A (G)	C (A)	0.052	0.032	4.19e-01	rs9872121	0.83	XCR1, CCR1 (inter)
4:184204228	rs3814420	T (G)	C (A)	0.94	-0.01	7.81e-01	rs17291855	1	WWC2 (i)
4:23925987	rs11932940	A (G)	G (A)	0.72	-0.0043	8.39e-01	rs2946405	0.85	PPARGC1A (i)
4:48043945	rs13145218	A (C)	G (T)	0.21	0.019	3.97e-01	rs13150783	1	NIPAL1, TXK (inter)
5:96234212	rs3096168	G (C)	A (T)	0.51	-0.0066	7.06e-01	rs2161657	1	ERAP2 (i)
6:117501988	rs9372475	T (T)	C (C)	0.43	0.0074	6.73e-01	rs1405212	1	RFX6, VGLL2 (inter)
6:130346105	rs7740188	A (C)	G (T)	0.7	-0.0054	7.80e-01	rs9402211	0.99	L3MBTL3 (i)
6:13512509	rs2841532	A (C)	G (A)	0.69	0.0083	6.84e-01	rs2560797	0.84	GFOD1, SIRT5 (inter)
6:36647680	rs4135240	T (T)	C (C)	0.65	-0.026	1.75e-01	rs733590	0.92	CDKN1A (i)
6:96082116	rs35064159	C (T)	T (G)	0.098	0.0069	8.14e-01	rs13209376	1	MANEA, FUT9 (inter)
8:134555737	rs58504358	T (C)	C (T)	0.82	0.02	3.80e-01	rs16904940	1	ST3GAL1 (i)
8:142229145	rs3739235	G (G)	A (A)	0.57	-0.0004	9.83e-01	rs2304282	1	SLC45A4 (i)
8:59466106	rs113895159	T (A)	C (G)	0.7	-0.011	5.75e-01	rs4400367	0.96	SDCBP (i)
9:103331405	rs2800290	C (C)	T (T)	0.39	-0.004	8.28e-01	rs1226591	1	MSANTD3-TMEFF1, TMEFF1 (i)
9:133038721	rs9657643	A (T)	G (C)	0.13	-0.015	6.51e-01	rs10988672	0.98	HMCN2 (i)
9:136141870	rs2519093	C (C)	T (T)	0.79	0.011	6.28e-01	rs651007	0.86	ABO (i)
9:139967800	9:139967800_G_A	A (T)	G (G)	0.23	-0.0045	8.36e-01	rs9411245	0.97	SAPCD2, UAP1L1 (inter)
9:33109996	rs62544382	T (T)	G (C)	0.58	-0.021	2.57e-01	rs2031902	0.9	B4GALT1 (d)
CHR:POS, chromosome:position. EA, effect allele. OA, other allele. EAF, effect allele frequency. When liver enzyme-increasing variants were not themselves available, proxy variants were used. EA and OA of proxy variants are shown in parentheses. Gene tags: (e) exonic, (i) intronic, (u) upstream, (d) downstream, (inter) intergenic, (UTR) untranslated region.
