# Supplementary material for: Author Correction: Genome-wide association study of serum liver enzymes implicates diverse metabolic and liver pathology
Source: Nat Commun. 2023 Jun 8;14:3356. doi: 10.1038/s41467-023-38659-3 (PMC10250317; doi:10.1038/s41467-023-38659-3)
Supplement: Supplementary file 7 — Incorrect Supplementary Data 22 [file 41467_2023_38659_MOESM7_ESM.xlsx]

## Sheet: Sheet1
Supplementary Data 22: Effect of alkaline phosphatase-increasing alleles on hepatic steatosis based on Genetics of Obesity-related Liver Disease data
CHR:POS	Variant	EA	OA	EAF	Beta	P	Proxy	R2	Gene annotation
1:161708194	rs10799941	G	T	0.039	-0.077	1.29e-01		1	FCRLB, DUSP12 (inter)
1:177938437	rs6682862	A	G	0.17	0.025	2.95e-01		1	SEC16B (i)
1:180905694	rs3795503	C	T	0.66	0.0053	8.02e-01		1	KIAA1614 (e)
1:220970028	rs2642438	G	A	0.71	-0.062	2.52e-03		1	MARC1 (e)
1:2326009	rs1123571	A	G	0.51	0.0066	7.56e-01		1	RER1 (i)
1:240597214	rs9287237	G	T	0.8	-0.012	6.14e-01		1	FMN2 (i)
1:93816400	rs12133576	A	G	0.37	0.0022	9.01e-01		1	DR1 (i)
10:102075479	rs603424	G	A	0.84	0.011	7.06e-01		1	PKD2L1 (i)
10:113949664	rs10787429	T	C	0.28	-0.055	6.29e-03		1	GPAM, TECTB (inter)
10:65350383	rs10822186	G	A	0.52	-0.014	4.33e-01		1	REEP3 (i)
10:79657705	rs7099526	G	C	0.34	0.018	3.74e-01		1	DLG5 (i)
10:93643979	rs10881988	A	G	0.47	0.051	4.71e-03		1	TNKS2, FGFBP3 (inter)
11:118535840	rs12225548	C	G	0.78	0.025	2.43e-01		1	TREH (i)
11:5701074	rs11601507	A	C	0.075	-0.018	6.27e-01		1	TRIM5 (e)
11:65322548	rs12270054	C	T	0.73	-0.028	1.59e-01		1	LTBP3 (i)
11:75452518	rs643884	T	C	0.82	-0.011	6.34e-01		1	MOGAT2, LOC283214 (inter)
12:111894072	rs2073950	C	T	0.73	-0.015	4.77e-01		1	ATXN2 (i)
12:26487283	rs11048470	G	T	0.72	0.021	3.16e-01		1	ITPR2 (d)
12:4606168	rs2970818	T	A	0.88	0.0072	7.97e-01		1	C12orf4 (i)
13:114551993	rs6602909	C	T	0.35	0.02	3.26e-01		1	GAS6 (i)
13:74767886	rs9530288	A	G	0.54	0.017	3.52e-01		1	KLF12, LINC00402 (inter)
14:23755598	rs2295124	G	A	0.7	-0.037	1.26e-01		1	HOMEZ (u)
14:73011885	rs2239222	A	G	0.62	0.0039	8.51e-01		1	RGS6 (i)
14:75441795	rs4903273	A	G	0.48	0.0005	9.77e-01		1	PGF, EIF2B2 (inter)
16:11792700	rs933574	C	A	0.49	-0.014	4.09e-01		1	TXNDC11 (i)
16:68202747	rs4359427	T	C	0.13	0.022	3.99e-01		1	NFATC3 (i)
16:72217113	rs7202323	G	T	0.24	0.024	2.46e-01		1	PMFBP1, LINC01572 (inter)
16:79755446	rs4575545	A	G	0.32	-0.013	5.07e-01		1	MAFTRR (e)
16:80779331	rs11647695	A	C	0.44	0.01	5.59e-01		1	CDYL2 (i)
16:83980529	rs4782568	C	G	0.56	-0.039	5.19e-02		1	MLYCD, OSGIN1 (inter)
17:1618363	rs11078597	T	C	0.81	-0.0009	9.72e-01		1	MIR22HG (i)
17:37832704	rs2941505	A	G	0.3	-0.019	3.27e-01		1	PGAP3 (i)
17:46926615	rs550510	A	G	0.16	0.0062	7.99e-01		1	CALCOCO2 (e)
17:66451708	rs2952294	A	G	0.23	0.01	6.18e-01		1	PRKAR1A, WIPI1 (i)
17:9582214	rs6503238	T	C	0.76	0.0051	8.06e-01		1	USP43 (i)
18:13660590	rs12956554	C	A	0.68	-0.0031	8.70e-01		1	LDLRAD4, FAM210A (inter)
18:56085917	rs4309483	A	C	0.25	-0.0009	9.63e-01		1	NEDD4L, MIR122 (inter)
18:60054857	rs884205	A	C	0.28	-0.011	5.88e-01		1	TNFRSF11A (UTR)
19:10332988	rs10409243	C	T	0.4	-0.031	1.17e-01		1	S1PR2 (UTR)
19:3755266	rs764036	A	T	0.51	0.0087	6.31e-01		1	MIR1268A (i)
19:41333284	rs11878604	C	T	0.064	-0.022	6.12e-01		1	CYP2T1P, CYP2A6 (inter)
19:54677189	rs8736	T	C	0.4	-0.038	1.14e-01		1	MBOAT7 (UTR)
19:57063916	rs399970	G	T	0.27	0.02	3.16e-01		1	ZFP28 (UTR)
2:113844384	rs6741180	A	G	0.43	-0.033	5.82e-02		1	IL1F10, IL1RN (inter)
2:121310269	rs6706968	C	A	0.58	-0.0025	9.03e-01		1	LINC01101, GLI2 (inter)
2:135014078	rs2442046	G	C	0.25	0.04	4.52e-02		1	MGAT5 (i)
2:169893419	rs2161037	G	A	0.46	-0.0078	6.89e-01		1	ABCB11, DHRS9 (inter)
2:242194583	rs2305075	C	T	0.091	-0.043	1.72e-01		1	HDLBP (i)
2:27730940	rs1260326	T	C	0.4	-0.064	3.61e-04		1	GCKR (e)
2:48642541	rs6749773	G	A	0.52	0.0051	7.67e-01		1	FOXN2, PPP1R21 (inter)
2:68979302	rs2280244	A	G	0.3	-0.021	2.75e-01		1	ARHGAP25 (i)
2:88428571	rs2919872	C	T	0.55	0.018	3.26e-01		1	FABP1 (u)
20:39092895	rs2143877	A	G	0.69	0.036	5.34e-02		1	LINC01370, MAFB (inter)
20:52732362	rs17216707	C	T	0.21	-0.025	3.08e-01		1	BCAS1, CYP24A1 (inter)
20:56555716	rs11696251	A	G	0.43	-0.0024	9.08e-01		1	MIR4532, LINC01742 (inter)
20:60707040	rs2038687	G	A	0.76	0.0009	9.70e-01		1	LSM14B (i)
21:17591448	rs2823661	T	A	0.44	0.0014	9.35e-01		1	MIR99AHG (i)
22:36545137	rs132642	T	A	0.83	0.0066	7.77e-01		1	APOL3 (UTR)
22:38601231	rs2267375	G	T	0.43	-0.019	3.15e-01		1	MAFF (i)
3:114464858	rs9826148	C	T	0.9	0.056	5.41e-02		1	ZBTB20 (i)
3:12396588	rs4135247	G	A	0.43	0.0001	9.97e-01		1	PPARG (i)
3:135932359	rs687339	T	C	0.76	-0.01	6.16e-01		1	MSL2, PCCB (inter)
3:149211512	rs12633863	A	G	0.54	0.0042	8.10e-01		1	TM4SF4 (i)
3:155547274	rs382534	C	T	0.75	0.026	1.90e-01		1	SLC33A1 (i)
3:98690592	rs2470750	A	T	0.58	-0.022	2.11e-01		1	DCBLD2, MIR548G (inter)
4:100065509	rs1800759	T	G	0.39	-0.018	3.24e-01		1	LOC100507053 (i)
4:103575067	rs179195	T	C	0.51	-0.016	3.70e-01		1	MANBA (i)
4:111128587	rs5022521	C	T	0.13	0.0074	8.46e-01		1	ELOVL6, ENPEP (inter)
4:148985720	rs3775327	C	T	0.73	-0.023	2.36e-01		1	ARHGAP10 (i)
4:151199080	rs2290846	G	A	0.72	0.057	3.32e-03		1	LRBA (e)
4:5800494	rs2279252	G	A	0.97	0.098	1.58e-01		1	EVC (e)
5:150455672	rs3792784	A	G	0.9	0.015	6.00e-01		1	TNIP1 (i)
5:158513546	rs6898290	C	T	0.42	0.013	4.53e-01		1	EBF1 (i)
5:36646915	rs1428967	G	A	0.24	0.017	4.29e-01		1	SLC1A3 (i)
5:52193125	rs4074793	G	A	0.073	0.055	1.19e-01		1	ITGA1 (i)
5:55860781	rs3936511	A	G	0.83	-0.021	4.06e-01		1	C5orf67 (i)
5:77380723	rs252761	T	G	0.56	-0.017	3.66e-01		1	AP3B1 (i)
6:116418112	rs4946137	A	G	0.41	0.027	1.40e-01		1	FRK, NT5DC1 (inter)
6:151901409	rs4870044	T	C	0.29	0.018	3.62e-01		1	CCDC170 (i)
6:25783315	rs3923	T	C	0.38	0.028	1.28e-01		1	SLC17A1 (UTR)
6:43364494	rs6912283	A	G	0.55	-0.0034	8.47e-01		1	ZNF318, ABCC10 (inter)
6:44538139	rs927485	G	A	0.28	-0.03	1.45e-01		1	LOC105375075, SUPT3H (inter)
6:53942185	rs7742515	T	A	0.21	0.016	4.42e-01		1	MLIP (i)
6:7215541	rs6919004	C	T	0.58	-0.0067	7.05e-01		1	RREB1 (i)
7:100471044	rs6706	T	C	0.18	0.0003	9.90e-01		1	TRIP6 (UTR)
7:107119047	rs12534124	G	A	0.78	0.0001	9.96e-01		1	COG5 (i)
7:150510915	rs2888674	A	G	0.43	-0.0069	7.05e-01		1	TMEM176A, AOC1 (inter)
7:20063957	rs38137	G	A	0.36	0.0031	8.78e-01		1	LOC101927668 (i)
7:23669812	rs11771510	A	G	0.25	-0.045	2.66e-02		1	CCDC126 (i)
7:73026378	rs17145750	C	T	0.85	0.012	6.31e-01		1	MLXIPL (i)
8:30175381	rs12674731	A	C	0.73	0.025	2.49e-01		1	DCTN6, RBPMS-AS1 (inter)
8:6607634	rs2911971	G	C	0.61	-0.066	4.06e-04		1	AGPAT5 (i)
9:104219175	rs2183745	T	A	0.29	0.014	4.61e-01		1	ALDOB, TMEM246-AS1 (inter)
9:18629283	rs10963680	A	G	0.25	0.015	4.75e-01		1	ADAMTSL1 (i)
12:570947	rs7955258	G	A	0.59	0.032	1.70e-01		1	B4GALNT3 (i)
1:109641259	rs538694	A (G)	C (C)	0.84	-0.0061	8.59e-01	rs555401	1	TMEM167B, SCARNA2 (inter)
1:154419892	rs12730935	G (C)	A (T)	0.59	0.022	2.23e-01	rs4129267	0.99	IL6R (i)
1:205714478	rs12046305	A (A)	G (G)	0.3	0.025	1.87e-01	rs7513645	1	NUCKS1 (i)
1:20894442	rs12137738	A (C)	T (T)	0.82	0.027	3.65e-01	rs650264	0.97	FAM43B, CDA (inter)
1:211812772	rs11119783	G (C)	A (T)	0.47	0.019	2.73e-01	rs1373293	1	LINC01693 (u)
1:214334841	rs1235127	G (C)	A (A)	0.18	-0.02	4.04e-01	rs1223761	1	PROX1, SMYD2 (inter)
1:22911195	rs75903500	C (C)	T (G)	0.087	0.022	4.97e-01	rs3767555	0.98	EPHA8 (i)
1:234762074	rs599633	G (T)	A (C)	0.71	0.043	2.99e-02	rs632180	0.99	IRF2BP2, LINC00184 (inter)
1:247606276	rs56188865	T (C)	C (T)	0.61	-0.018	3.00e-01	rs12239046	1	NLRP3 (i)
1:39975408	rs879037	T (C)	C (T)	0.42	0.0042	8.10e-01	rs1727098	0.97	BMP8A (i)
1:44244340	rs12750525	G (T)	A (C)	0.57	-0.025	1.53e-01	rs7549701	1	ST3GAL3 (i)
10:104405850	rs80146619	G (G)	A (A)	0.71	0.023	2.46e-01	rs10786679	0.83	TRIM8 (i)
10:116625891	rs60820172	T (T)	C (C)	0.41	0.0074	6.75e-01	rs7895551	1	FAM160B1 (i)
10:120519944	rs12571735	T (T)	G (C)	0.35	0.0039	8.34e-01	rs11593630	0.94	CACUL1, NANOS1 (inter)
10:46121046	rs10900229	C (A)	T (T)	0.74	0.025	2.30e-01	rs10900232	0.96	ZFAND4 (i)
10:5251815	rs7909380	T (A)	C (G)	0.14	-0.063	2.68e-02	rs7908297	1	AKR1C4 (i)
10:96434823	rs34870400	C (C)	T (T)	0.2	0.014	5.13e-01	rs1326837	0.99	HELLS, CYP2C18 (inter)
11:126285301	rs7949566	A (T)	G (C)	0.41	-0.029	1.12e-01	rs2236653	0.94	ST3GAL4 (d)
11:134263728	rs79256507	A (G)	C (A)	0.15	-0.0028	9.11e-01	rs11223780	0.97	B3GAT1 (i)
11:16611475	rs56074687	T (G)	C (C)	0.73	-0.0036	8.55e-01	rs4325274	1	SOX6, C11orf58 (inter)
11:47915299	rs34467936	A (T)	G (G)	0.61	0.006	7.36e-01	rs12361256	1	NUP160, PTPRJ (inter)
11:61592362	rs174566	G (A)	A (C)	0.36	0.0003	9.89e-01	rs174574	0.99	FADS2 (i)
11:8917976	rs72632952	C (A)	T (G)	0.15	0.05	4.83e-02	rs12049908	1	ST5 (i)
12:107347085	rs4964506	A (T)	G (C)	0.48	-0.037	3.84e-02	rs2888893	0.99	RIC8B, TMEM263 (inter)
12:121423659	rs9738226	A (G)	G (A)	0.38	-0.049	6.65e-03	rs2393775	1	HNF1A (i)
12:53727545	rs930900	C (A)	T (G)	0.68	0.018	3.59e-01	rs2016266	0.92	SP7 (i)
13:111115558	rs9521787	C (G)	A (A)	0.39	0.0041	8.20e-01	rs4417423	1	COL4A2-AS2 (UTR)
13:42965837	rs9533094	G (C)	A (T)	0.49	-0.014	4.42e-01	rs9594738	0.99	AKAP11, LINC02341 (inter)
13:95256305	rs6492720	T (T)	C (C)	0.35	-0.02	2.66e-01	rs6492721	1	GPR180 (i)
14:24871926	rs11621792	C (C)	T (T)	0.51	-0.036	9.11e-02	rs6573778	0.89	NYNRIN (i)
14:93108464	rs734206	T (G)	C (C)	0.71	0.016	4.77e-01	rs4900138	0.93	RIN3 (i)
15:44243512	rs59770554	C (T)	G (C)	0.95	0.042	3.25e-01	rs8035382	0.98	FRMD5 (i)
15:51537806	rs2414098	T (G)	C (A)	0.35	-0.045	1.40e-02	rs2414097	0.86	MIR4713HG (i)
15:58678720	rs261290	C (C)	T (T)	0.61	-0.018	3.42e-01	rs2043085	0.83	AQP9, LIPC (inter)
15:89455768	rs34239095	C (G)	G (C)	0.71	-0.0021	9.14e-01	rs10520679	0.85	MFGE8 (UTR)
15:90741879	rs12438213	G (C)	C (G)	0.13	-0.065	4.78e-02	rs12899908	1	SEMA4B (i)
15:96714816	rs56332871	A (C)	C (T)	0.27	0.0022	9.16e-01	rs8023580	0.97	NR2F2-AS1 (i)
16:28241942	rs8055846	G (C)	T (T)	0.71	0.024	2.11e-01	rs7186880	1	XPO6, SBK1 (inter)
16:4297779	rs735052	C (G)	G (T)	0.79	-0.0027	9.12e-01	rs4785955	0.88	LINC01569 (i)
16:53537581	rs8055642	A (G)	G (C)	0.53	-0.027	1.15e-01	rs3929	1	AKTIP (u)
16:58631332	rs11866656	T (G)	C (A)	0.8	0.004	8.68e-01	rs867583	0.9	CNOT1 (i)
17:44084008	rs12946693	T (A)	C (G)	0.44	-0.02	2.62e-01	rs7521	0.92	MAPT (i)
17:47946055	rs60586860	T (C)	C (A)	0.042	-0.013	7.71e-01	rs166613	1	FLJ45513, DLX4 (inter)
17:7088423	rs72837690	C (C)	T (T)	0.34	0.015	4.07e-01	rs314253	0.98	ASGR1, DLG4 (inter)
18:46469664	rs4245230	A (G)	G (C)	0.48	0.037	6.16e-02	rs2337106	0.9	SMAD7 (i)
18:77218855	rs11663201	G (A)	A (G)	0.69	0.011	6.11e-01	rs8090312	0.97	NFATC1 (i)
19:18296867	rs10410017	C (C)	T (T)	0.66	0.026	1.71e-01	rs2271881	0.99	IFI30, MPV17L2 (inter)
19:19379549	rs58542926	C (T)	T (C)	0.93	0.26	1.62e-11	rs10401969	0.95	TM6SF2 (e)
19:33526948	rs11880141	A (T)	G (C)	0.1	-0.027	3.94e-01	rs10411210	0.95	RHPN2 (i)
19:49164952	rs281392	A (G)	G (A)	0.29	-0.014	5.43e-01	rs371690	0.95	NTN5 (e)
19:5840926	rs10409772	A (T)	C (G)	0.057	0.012	7.61e-01	rs3760775	0.82	FUT6, FUT3 (inter)
2:109263457	rs1095557	G (T)	A (C)	0.85	-0.039	1.12e-01	rs826686	1	LIMS1 (i)
2:158464849	rs10201242	G (C)	A (T)	0.93	-0.049	1.83e-01	rs13383985	0.98	ACVR1C (i)
2:166551752	rs2113843	T (A)	C (G)	0.5	-0.012	4.96e-01	rs777355	0.99	CSRNP3, GALNT3 (inter)
2:181957493	rs6731985	A (G)	G (C)	0.66	-0.018	3.16e-01	rs10930953	1	UBE2E3, LINC01934 (inter)
2:192110219	rs13019004	T (C)	C (T)	0.33	-0.03	1.13e-01	rs13025919	0.99	MYO1B (UTR)
2:199243372	rs2041081	T (C)	C (T)	0.66	-0.024	2.09e-01	rs12693844	0.99	LINC01923, SATB2 (inter)
2:204154552	rs1048013	T (A)	C (T)	0.43	-0.018	3.10e-01	rs3731694	0.99	CYP20A1 (e)
2:21265141	rs661665	A (A)	C (C)	0.51	0.044	1.38e-02	rs1713223	0.95	APOB (i)
2:219146803	rs2292553	G (C)	A (T)	0.45	-0.019	2.84e-01	rs4791	1	TMBIM1 (e)
2:234145944	rs13418066	C (C)	A (T)	0.47	-0.0029	8.65e-01	rs10210302	0.96	INPP5D, ATG16L1 (inter)
2:30680450	rs829577	C (C)	G (T)	0.76	-0.028	1.67e-01	rs829576	1	LCLAT1 (i)
2:3640142	rs6542680	C (T)	T (C)	0.19	0.043	1.11e-01	rs3820897	1	RPS7, COLEC11 (inter)
2:54684666	rs4024576	C (A)	G (G)	0.35	-0.0027	8.84e-01	rs11898505	1	SPTBN1 (i)
2:61592737	rs72813566	A (T)	G (C)	0.84	0.039	1.03e-01	rs1584301	0.99	USP34 (i)
20:17599651	rs12479750	C (A)	T (C)	0.16	-0.0096	7.25e-01	rs12480826	1	RRBP1 (i)
20:25296970	rs6083799	T (G)	G (A)	0.43	-0.0051	7.72e-01	rs2297497	1	ABHD12 (i)
20:44547970	rs2868346	T (T)	C (C)	0.75	-0.022	2.80e-01	rs4810479	0.95	PLTP, PCIF1 (inter)
21:40466570	rs2836882	G (G)	A (A)	0.72	0.018	4.08e-01	rs9808651	1	LINC01700, PSMG1 (inter)
22:24266726	rs5751775	T (C)	C (T)	0.42	-0.0057	7.53e-01	rs5751777	0.99	MIF-AS1, GSTT2B (inter)
22:29222263	rs5997410	G (A)	A (G)	0.15	0.024	3.27e-01	rs5752810	1	XBP1, ZNRF3 (inter)
3:101084604	rs62280667	T (G)	C (C)	0.66	0.0068	7.11e-01	rs9859077	0.99	SENP7 (i)
3:132429447	rs62292471	T (C)	C (T)	0.11	0.02	5.28e-01	rs17414558	1	NPHP3-ACAD11 (i)
3:5055643	rs12497013	A (G)	G (C)	0.9	-0.046	1.38e-01	rs11130236	0.86	BHLHE40, ARL8B (inter)
4:106038169	rs17429745	G (G)	T (A)	0.65	-0.011	5.63e-01	rs17429675	0.99	CXXC4-AS1, TET2 (inter)
4:146775300	rs7685277	A (A)	G (G)	0.16	0.033	1.61e-01	rs1027841	1	ZNF827 (i)
4:77198566	rs6858344	A (A)	G (G)	0.37	0.04	2.60e-02	rs1946959	1	FAM47E, FAM47E-STBD1 (i)
4:88973639	rs2728102	T (A)	C (G)	0.8	-0.017	5.46e-01	rs2725210	1	PKD2 (i)
5:81730990	rs433920	C (G)	T (A)	0.7	0.015	4.56e-01	rs224916	1	ATP6AP1L, MIR3977 (inter)
5:88364958	rs6886306	T (T)	C (G)	0.57	-0.011	5.53e-01	rs6894139	0.99	MEF2C-AS1 (i)
6:15541024	rs10456200	T (G)	C (A)	0.95	-0.037	4.10e-01	rs10949309	1	DTNBP1 (i)
6:27312078	rs764284	G (C)	A (A)	0.55	0.021	2.40e-01	rs9393813	0.98	VN1R10P, ZNF204P (inter)
6:29530944	rs422878	C (A)	T (G)	0.72	-0.035	1.29e-01	rs362511	0.94	UBD, SNORD32B (inter)
6:30799399	rs9501030	A (A)	T (G)	0.18	-0.071	3.40e-03	rs9295930	0.91	LINC00243 (u)
6:35343055	rs10080411	C (C)	T (T)	0.081	0.009	7.93e-01	rs6920432	0.94	PPARD (i)
6:52658962	rs1051775	T (A)	C (G)	0.6	0.013	4.65e-01	rs10948722	1	GSTA1 (e)
7:12267837	rs13229988	G (T)	A (G)	0.41	-0.004	8.20e-01	rs12667950	1	TMEM106B (i)
8:103875613	rs2436851	A (A)	G (G)	0.73	-0.016	4.24e-01	rs1991928	1	AZIN1 (i)
8:10665444	rs6601527	C (A)	A (G)	0.38	-0.0091	6.34e-01	rs7002282	0.92	PINX1 (i)
8:129950323	rs1372448	A (A)	T (G)	0.39	-0.018	3.20e-01	rs1372449	1	LINC00824, LINC00976 (inter)
8:145656806	rs13273326	A (C)	G (T)	0.55	-0.0041	8.56e-01	rs4082352	0.98	TONSL (i)
8:71162117	rs2977976	G (T)	A (G)	0.15	0.023	3.55e-01	rs2958365	1	NCOA2 (i)
8:9194978	rs13274716	C (A)	T (C)	0.11	0.2	1.06e-11	rs13265179	0.99	LOC157273, TNKS (inter)
9:133462640	rs10901208	C (G)	T (A)	0.34	-0.019	3.00e-01	rs7466269	1	FUBP3 (i)
9:136140462	rs1633513	C (T)	T (C)	0.26	0.0051	7.99e-01	rs474279	0.89	ABO (i)
9:139385099	rs35135227	T (A)	C (G)	0.27	-0.038	5.46e-02	rs3812594	0.99	C9orf163, NOTCH1 (inter)
9:5629133	rs4471106	A (T)	G (C)	0.3	0.046	2.53e-02	rs10815254	0.84	RIC1 (UTR)
9:98557461	rs2405134	A (T)	G (G)	0.31	-0.0058	7.63e-01	rs816675	1	PTCH1, LINC00476 (inter)
CHR:POS, chromosome:position. EA, effect allele. OA, other allele. EAF, effect allele frequency. When liver enzyme-increasing variants were not themselves available, proxy variants were used. EA and OA of proxy variants are shown in parentheses. Gene tags: (e) exonic, (i) intronic, (u) upstream, (d) downstream, (inter) intergenic, (UTR) untranslated region.
